# Supplementary material for: An ethnobotanical study on the medicinal herb practices of the gelao ethnic minority in North Guizhou, China: an exploration of traditional knowledge
Source: Front Pharmacol. 2023 Aug 31;14:1217599. doi: 10.3389/fphar.2023.1217599 (PMC10500598; doi:10.3389/fphar.2023.1217599)
Supplement: Supplementary file 3 [file DataSheet1.xlsx]

## Sheet: Supplementary table 1
Table S1 Ethnobotanical research questionnaire
Reporter information
Name		Gender		Age		Birthplace		Ethnicity	Occupation		Telephone
Information of investigation
Address		Longitude and latitude				Altitude		Others
Survey content
1. Do you have the habit of medicinal wild plants in your area?											Yes	No
2.Have you ever collected and used wild medicinal plants?
3.Do you know the names of wild medicinal plants you have collected and used?
4.When did you use wild medicinal plants?
5.Have you collected and used wild medicinal plants in recent 5 years?
6.Would you like to provide some information about the wild medicinal plants you have collected and used?
7.Can you show some medicinal plants that you have collected and used?
Plants information
Plants name	Type of plant		Medical parts		Medicinal category		Method of application			Indications or functions
